# Supplementary material for: Profiling Tumor Immune Microenvironment of Non-Small Cell Lung Cancer Using Multiplex Immunofluorescence
Source: Front Immunol. 2021 Nov 4;12:750046. doi: 10.3389/fimmu.2021.750046 (PMC8600321; doi:10.3389/fimmu.2021.750046)
Supplement: Supplementary file 6 [file Table_1.xlsx]

## Sheet: Supplementary Table S1
Supplementary Table S1. Immune biomarkers and corresponding immune cell types in multiplex immunofluorescence test.
Biomarkers	Immune cell types
CD4+	CD4+ T cell
CD38+	CD38 + T cell
CD66b+	Neutrophil
FOXP3+	FOXP3+ Cell
CD20+	CD20+ B cell
CD4+ CD38+	CD4+ CD38+ T cell
CD4- CD38+	CD4- CD38+ T cell
CD4+ FOXP3+	CD4+ Foxp3+ regulatory T cell
CD4+ FOXP3-	CD4+ FOXP3- T cell
CD8+	CD8+ T cell
PD-L1+	PD-L1+ Cell
CD163+	CD163+ Macrophage
CD68+	CD68+ Macrophage
CD133+	CD133+ Cell
CD163+ PD-L1-	CD163+ Macrophage without expressing PD-L1
CD163+ PD-L1+	CD163+ Macrophage expressing PD-L1
CD68+ PD-L1-	CD68+ Macrophage without expressing PD-L1
CD68+ PD-L1+	CD68+ Macrophage expressing PD-L1
CD68+ CD163+	M2 Macrophage
CD68+ CD163-	M1 Macrophage
CD68+ CD163+ PD-L1+	M2 Macrophage expressing PD-L1
CD68+ CD163+ PD-L1-	M2 Macrophage without expressing PD-L1
CD68+ CD163- PD-L1+	M1 Macrophage expressing PD-L1
CD68+ CD163- PD-L1-	M1 Macrophage without expressing PD-L1
CD8+ CD133+	CD8+ T cell expressing CD133
CD8+ CD133-	CD8+ T cell without expressing CD133
