# Supplementary material for: Profiling Tumor Immune Microenvironment of Non-Small Cell Lung Cancer Using Multiplex Immunofluorescence
Source: Front Immunol. 2021 Nov 4;12:750046. doi: 10.3389/fimmu.2021.750046 (PMC8600321; doi:10.3389/fimmu.2021.750046)
Supplement: Supplementary file 7 [file Table_2.xlsx]

## Sheet: Supplementary Table S2
Supplementary Table S2. Clinicopathologic characteristics of the included patients.
Characteristics	Number	%
Age (%)
≤60	360	52.9
>60	321	47.1
Mean±SD	59.6±11.1
Gender (%)
Male	398	58.4
Female	283	41.6
Histology (%)
Lung adenocarcinoma	479	70.5
Squamous cell lung cancer	150	22.1
Others	50	7.4
Clinical stage (%)
IA	143	22
IB	202	31.1
IIA	105	16.2
IIB	36	5.5
IIIA	161	24.8
IIIB	3	0.5
T stage (%)
T1	310	45.8
T2	214	31.6
T3	101	14.9
T4	52	7.7
N stage (%)
N0	410	63.1
N1	150	23.1
N2	90	13.8
VPE (%)
Yes	415	60.9
No	266	39.1
VPI (%)
PL0	262	38.5
PL1	372	54.6
PL2	47	6.9
Dissected LNs (%)
0~14	183	28.2
≥15	467	71.8
Mean±SD	21±10
