# Supplementary material for: Profiling Tumor Immune Microenvironment of Non-Small Cell Lung Cancer Using Multiplex Immunofluorescence
Source: Front Immunol. 2021 Nov 4;12:750046. doi: 10.3389/fimmu.2021.750046 (PMC8600321; doi:10.3389/fimmu.2021.750046)
Supplement: Supplementary file 8 [file Table_3.xlsx]

## Sheet: Supplementary Table 3
Supplementary Table S3. Correlation coefficients among various types of immune cells in our study.
Tag	Stromal CD4-positive T cell	Stromal CD38-positive T cell	Stromal Neutrophil	Stromal FOXP3-positive cell	Stromal CD20-positive T cell	Stromal CD4+ CD38+ T cell	Stromal CD4- CD38+ T cell	Stromal CD4+ FOXP3+ regulatory T cell	Stromal CD4+ FOXP3- T cell	Stromal CD8-positive T cell	Stromal PD-L1-positive cell	Stromal CD163+ Macrophage	Stromal CD68-positive Macrophage	Stromal CD133-positive cell	Stromal CD163+ Macrophage without expressing PD-L1	Stromal CD163+ Macrophage expressing PD-L1	Stromal CD68+ Macrophage expressing PD-L1	Stromal CD68+ Macrophage without expressing PD-L1	Stromal M2 Macrophage	Stromal M1 Macrophage	Stromal M2 Macrophage expressing PD-L1	Stromal M2 Macrophage without expressing PD-L1	Stromal M1 Macrophage expressing PD-L1	Stromal M1 Macrophage without expressing PD-L1	Stromal CD8+ T cell expressing CD133	Stromal CD8+ T cell without expressing CD133	Intratumoral CD4-positive T cell	Intratumoral CD38-positive T cell	Intratumoral Neutrophil	Intratumoral FOXP3-positive cell	Intratumoral CD20-positive T cell	Intratumoral CD4+ CD38+ T cell	Intratumoral CD4- CD38+ T cell	Intratumoral CD4+ FOXP3+ regulatory T cell	Intratumoral CD4+ FOXP3- T cell	Intratumoral CD8-positive T cell	Intratumoral PD-L1-positive cell	Intratumoral CD163+ Macrophage	Intratumoral CD68-positive Macrophage	Intratumoral CD133-positive cell	Intratumoral CD163+ Macrophage without expressing PD-L1	Intratumoral CD163+ Macrophage expressing PD-L1	Intratumoral CD68+ Macrophage expressing PD-L1	Intratumoral CD68+ Macrophage without expressing PD-L1	Intratumoral M2 Macrophage	Intratumoral M1 Macrophage	Intratumoral M2 Macrophage expressing PD-L1	Intratumoral M2 Macrophage without expressing PD-L1	Intratumoral M1 Macrophage expressing PD-L1
Stromal CD4-positive T cell	1	0.410673	-0.0214258	0.00133156	0.302489	0.70377	0.240065	0.309801	0.997754	0.240202	0.0695522	0.202291	0.0697274	0.00903303	0.195803	0.108891	0.0610435	0.057964	0.138447	0.00605201	0.0847236	0.129356	0.0380626	0.000500577	0.214073	0.243804	0.309221	0.119276	0.0117562	0.05771	0.0776415	0.146801	0.121578	0.161576	0.303076	0.214925	0.0620893	0.134062	0.0223097	0.0421612	0.130423	0.089758	0.0636207	0.0145529	0.126656	-0.024688	0.0871849	0.119102	0.0164371
Stromal CD38-positive T cell	0.410673	1	-0.00377318	0.05189	0.245172	0.670623	0.963032	0.277033	0.398999	0.206823	0.209075	0.110545	0.0589405	0.0871388	0.0851759	0.185764	0.143601	0.0283618	0.0686247	0.0376978	0.142731	0.0321407	0.119634	0.0205042	0.209824	0.204648	0.0789395	0.13423	-0.0667912	-0.0161963	0.0945179	0.0863357	0.221284	0.0485098	0.0769449	0.15458	0.113162	-0.0152087	0.0440214	0.115335	-0.026645	0.0505204	0.124703	0.0290369	-0.00346196	0.0506444	0.117953	-0.0286309	0.0818318
Stromal Neutrophil	-0.0214258	-0.00377318	1	0.546028	-0.0233545	-0.0131973	0.000273407	0.0986877	-0.0294346	-0.0133073	-0.0289185	-0.054099	0.0308612	0.0440237	-0.0513586	-0.0373663	-0.0260126	0.0390935	-0.0305725	0.0669255	-0.0257839	-0.0259816	-0.00630825	0.0698279	-0.01813	-0.0104329	-0.028136	0.0422932	0.530483	0.438741	-0.0432701	-0.0045316	0.0547232	0.315444	-0.0529378	0.0225733	-0.0391767	-0.0527553	0.029801	0.066491	-0.0485021	-0.0466887	0.00445045	0.0290598	-0.0263947	0.0476329	-0.0318675	-0.0219374	0.0367586
Stromal FOXP3-positive cell	0.00133156	0.05189	0.546028	1	-0.0288418	0.0233716	0.0540384	0.320532	-0.0218347	-0.0102273	0.0101394	-0.062895	-0.0467795	-0.0114949	-0.061128	-0.0349261	-0.0261394	-0.0437563	-0.0488793	-0.0269983	-0.0263891	-0.0468981	-0.0160773	-0.025292	0.0568346	-0.00914205	-0.0278635	0.0532711	0.367743	0.46026	-0.0015354	0.002698	0.0729991	0.290879	-0.0508517	0.0584411	-0.0122707	-0.0600436	-0.0557558	0.0497514	-0.0579344	-0.0398449	-0.0397392	-0.0529784	-0.0553387	-0.0406506	-0.0318885	-0.0533166	-0.0323565
Stromal CD20-positive T cell	0.302489	0.245172	-0.0233545	-0.0288418	1	0.294066	0.189173	0.0846759	0.302503	0.18091	0.0698497	0.101047	0.0214541	-0.0386363	0.0912833	0.0909381	0.0555803	0.00909468	0.0783947	-0.0162833	0.0636525	0.0687177	0.0493574	-0.0241639	0.0437504	0.179886	0.0700624	0.081833	-0.0565894	-0.0416296	0.30308	0.0456425	0.0767816	-0.00871712	0.0726107	0.158426	0.0461296	0.126837	-0.0160387	-0.0557376	0.1173	0.10685	0.049754	-0.0237033	0.0394117	-0.0341791	0.0299843	0.0364074	0.0485033
Stromal CD4+ CD38+ T cell	0.70377	0.670623	-0.0131973	0.0233716	0.294066	1	0.446023	0.373046	0.690987	0.202213	0.0768096	0.163491	0.0322522	0.0599836	0.153002	0.117424	0.0690118	0.0180739	0.0805943	-0.00470334	0.0866894	0.063835	0.0412135	-0.01091	0.315988	0.19619	0.146364	0.105774	-0.0155641	0.0181901	0.0482292	0.141057	0.176756	0.121005	0.139998	0.18623	0.0420544	0.0304385	-0.0015773	0.0538543	0.02599	0.038739	0.0665481	-0.0102526	0.0285593	-0.0129263	0.0809937	0.0138876	0.0275925
Stromal CD4- CD38+ T cell	0.240065	0.963032	0.000273407	0.0540384	0.189173	0.446023	1	0.198635	0.230635	0.176078	0.224358	0.0739797	0.0594588	0.0837558	0.0471802	0.181471	0.14818	0.0277192	0.0535275	0.0472722	0.140688	0.0156083	0.129412	0.028778	0.138853	0.175653	0.0422378	0.123726	-0.0750757	-0.0262657	0.0964729	0.0531819	0.202902	0.0144601	0.0421558	0.118736	0.121152	-0.0294225	0.0543012	0.120118	-0.0415883	0.0467915	0.126211	0.0393956	-0.0142199	0.0663598	0.112843	-0.0392193	0.0886397
Stromal CD4+ FOXP3+ regulatory T cell	0.309801	0.277033	0.0986877	0.320532	0.0846759	0.373046	0.198635	1	0.246693	0.000971	0.0214355	-0.0518478	-0.051508	0.000368096	-0.0499832	-0.0327722	-0.0133402	-0.0524996	-0.0515099	-0.03344	-0.020247	-0.0519004	0.00395311	-0.035026	0.126605	-0.00132619	0.0145968	0.0200768	0.0903517	0.152663	0.0589529	0.053247	0.0826292	0.298265	-0.00818356	0.013066	-0.0131257	-0.0598078	-0.0749605	0.000545673	-0.0564495	-0.0462116	-0.0348309	-0.073377	-0.0506738	-0.0650697	-0.0349009	-0.0477885	-0.0231486
Stromal CD4+ FOXP3- T cell	0.997754	0.398999	-0.0294346	-0.0218347	0.302503	0.690987	0.230635	0.246693	1	0.245496	0.0696786	0.210072	0.0748389	0.00942068	0.20333	0.11335	0.0633173	0.0628956	0.144461	0.00888363	0.0878233	0.135171	0.0387186	0.00331537	0.209687	0.249342	0.314127	0.120034	0.00487161	0.0475098	0.0747732	0.145687	0.119138	0.143218	0.309503	0.218249	0.0644461	0.140822	0.027851	0.0428089	0.136873	0.0947401	0.0674176	0.0198204	0.132462	-0.0206835	0.0914257	0.12452	0.0184391
Stromal CD8-positive T cell	0.240202	0.206823	-0.0133073	-0.0102273	0.18091	0.202213	0.176078	0.000971	0.245496	1	0.303418	0.208888	0.0905563	-0.0421488	0.158993	0.362475	0.334623	0.0125468	0.169634	0.00630239	0.349757	0.0772557	0.239076	-0.0305839	0.242653	0.989883	0.142004	0.224026	0.00487647	-0.0264668	0.0314507	0.14412	0.226714	-0.0102363	0.145504	0.82552	0.243672	0.12869	0.0585238	-0.0119137	0.102866	0.186572	0.347222	0.0176196	0.122265	0.0142528	0.317862	0.0659837	0.247302
Stromal PD-L1-positive cell	0.0695522	0.209075	-0.0289185	0.0101394	0.0698497	0.0768096	0.224358	0.0214355	0.0696786	0.303418	1	0.198658	0.12891	-0.0101198	0.10983	0.588666	0.477083	0.0132421	0.189822	0.0425585	0.439982	0.0698613	0.444211	-0.0254178	0.00659714	0.311643	0.0742073	0.229805	-0.00900994	-0.017644	0.0703293	0.119549	0.21193	0.0134903	0.0749128	0.267232	0.700787	0.150834	0.0215032	0.0212234	0.0965522	0.337509	0.3185	-0.0178344	0.0951628	-0.0154356	0.32695	0.0345487	0.192603
Stromal CD163+ Macrophage	0.202291	0.110545	-0.054099	-0.062895	0.101047	0.163491	0.0739797	-0.0518478	0.210072	0.208888	0.198658	1	0.350567	-0.0207015	0.987944	0.442364	0.302412	0.308762	0.653757	0.0418233	0.355591	0.625552	0.114109	0.025652	0.104206	0.217469	0.133881	0.107971	-0.0172373	0.0135765	0.0716991	0.084264	0.0808157	9.24237e-05	0.136454	0.197104	0.253091	0.533465	0.118709	0.00861817	0.536594	0.248747	0.216266	0.0972787	0.341261	-0.00766596	0.290908	0.309486	0.0683751
Stromal CD68-positive Macrophage	0.0697274	0.0589405	0.0308612	-0.0467795	0.0214541	0.0322522	0.0594588	-0.051508	0.0748389	0.0905563	0.12891	0.350567	1	0.178191	0.323387	0.287422	0.377606	0.972256	0.665017	0.87357	0.368005	0.632023	0.32577	0.846909	0.0850605	0.0924971	0.105015	0.0725036	0.0601977	0.0407679	0.0223165	0.0624416	0.0678621	0.016959	0.105568	0.0999811	0.0971605	0.188139	0.576437	0.157464	0.18472	0.10564	0.215439	0.564428	0.35965	0.508044	0.218456	0.344605	0.135493
Stromal CD133-positive cell	0.00903303	0.0871388	0.0440237	-0.0114949	-0.0386363	0.0599836	0.0837558	0.000368096	0.00942068	-0.0421488	-0.0101198	-0.0207015	0.178191	1	-0.015839	-0.0365605	-0.023125	0.195071	-0.0517994	0.266751	-0.0210672	-0.0517903	-0.00943226	0.275513	0.3043	-0.0478085	-0.00155207	-0.0340343	-0.0145117	-0.0196849	-0.0328288	-0.0118467	-0.0249452	-0.0535073	0.00242601	-0.0358093	-0.0100444	-0.062252	0.240864	0.686391	-0.0579563	-0.0509725	-0.048361	0.251964	-0.0640408	0.301991	-0.0400129	-0.0611098	-0.0388035
Stromal CD163+ Macrophage without expressing PD-L1	0.195803	0.0851759	-0.0513586	-0.061128	0.0912833	0.153002	0.0471802	-0.0499832	0.20333	0.158993	0.10983	0.987944	0.323387	-0.015839	1	0.299229	0.194606	0.308296	0.61496	0.0324169	0.225707	0.624478	0.0486495	0.0261568	0.110335	0.166707	0.131036	0.082345	-0.0164884	0.0201799	0.0693269	0.0755876	0.0552041	0.00481284	0.133066	0.149179	0.185287	0.531607	0.111673	0.0149407	0.547009	0.188587	0.149771	0.0986471	0.321704	-0.00722412	0.195863	0.30823	0.0524033
Stromal CD163+ Macrophage expressing PD-L1	0.108891	0.185764	-0.0373663	-0.0349261	0.0909381	0.117424	0.181471	-0.0327722	0.11335	0.362475	0.588666	0.442364	0.287422	-0.0365605	0.299229	1	0.733769	0.117971	0.46342	0.0723715	0.881987	0.234906	0.419561	0.00936503	6.43508e-05	0.370852	0.063084	0.188147	-0.0107088	-0.0344268	0.0377676	0.0785745	0.178292	-0.0297885	0.0673116	0.349585	0.482993	0.210087	0.0840886	-0.0374948	0.141105	0.437961	0.461509	0.0278553	0.235747	-0.00439404	0.65465	0.11841	0.115342
Stromal CD68+ Macrophage expressing PD-L1	0.0610435	0.143601	-0.0260126	-0.0261394	0.0555803	0.0690118	0.14818	-0.0133402	0.0633173	0.334623	0.477083	0.302412	0.377606	-0.023125	0.194606	0.733769	1	0.15822	0.447938	0.198322	0.89487	0.211835	0.84115	0.0727444	0.00714509	0.340163	0.053289	0.207543	-0.0120936	-0.0301889	0.0112424	0.0646327	0.214034	-0.0164338	0.0557969	0.318538	0.311574	0.104219	0.0931788	-0.0277653	0.0665914	0.233274	0.428521	0.0460201	0.173135	0.0327128	0.466394	0.0901482	0.235598
Stromal CD68+ Macrophage without expressing PD-L1	0.057964	0.0283618	0.0390935	-0.0437563	0.00909468	0.0180739	0.0277192	-0.0524996	0.0628956	0.0125468	0.0132421	0.308762	0.972256	0.195071	0.308296	0.117971	0.15822	1	0.597536	0.882965	0.161943	0.623887	0.128964	0.887279	0.0887122	0.0129334	0.09703	0.0215359	0.0656184	0.0497102	0.0193039	0.0483777	0.0156454	0.0208937	0.0970568	0.0223289	0.0209873	0.17568	0.591568	0.173075	0.182229	0.0509874	0.126817	0.59113	0.339489	0.534089	0.111313	0.345193	0.0965502
Stromal M2 Macrophage	0.138447	0.0686247	-0.0305725	-0.0488793	0.0783947	0.0805943	0.0535275	-0.0515099	0.144461	0.169634	0.189822	0.653757	0.665017	-0.0517994	0.61496	0.46342	0.447938	0.597536	1	0.222043	0.52602	0.95962	0.263625	0.187198	0.0218294	0.176725	0.200432	0.133777	0.0565114	0.0392263	0.0923058	0.128185	0.0958043	0.0209343	0.202533	0.190327	0.197582	0.361606	0.228662	-0.0254192	0.352134	0.217891	0.296085	0.197909	0.520558	0.0422462	0.411839	0.478096	0.0822479
Stromal M1 Macrophage	0.00605201	0.0376978	0.0669255	-0.0269983	-0.0162833	-0.00470334	0.0472722	-0.03344	0.00888363	0.00630239	0.0425585	0.0418233	0.87357	0.266751	0.0324169	0.0723715	0.198322	0.882965	0.222043	1	0.136385	0.206565	0.250408	0.988528	0.099282	0.00416433	0.00483071	0.00471614	0.0446969	0.029762	-0.033196	-0.00383466	0.0230062	0.00614166	0.00433439	0.00370554	-0.00485753	0.00790501	0.597651	0.221514	0.00990668	-0.00643625	0.0832452	0.602482	0.12795	0.630138	0.0117465	0.136892	0.120082
Stromal M2 Macrophage expressing PD-L1	0.0847236	0.142731	-0.0257839	-0.0263891	0.0636525	0.0866894	0.140688	-0.020247	0.0878233	0.349757	0.439982	0.355591	0.368005	-0.0210672	0.225707	0.881987	0.89487	0.161943	0.52602	0.136385	1	0.265863	0.600192	0.0467776	0.0141212	0.356285	0.0608798	0.189905	-0.00150778	-0.021081	0.0145495	0.0664046	0.189735	-0.0198581	0.0639231	0.351721	0.378224	0.13319	0.0984763	-0.027931	0.0767092	0.339547	0.477759	0.0405796	0.237941	0.0110645	0.670828	0.117026	0.126065
Stromal M2 Macrophage without expressing PD-L1	0.129356	0.0321407	-0.0259816	-0.0468981	0.0687177	0.063835	0.0156083	-0.0519004	0.135171	0.0772557	0.0698613	0.625552	0.632023	-0.0517903	0.624478	0.234906	0.211835	0.623887	0.95962	0.206565	0.265863	1	0.100042	0.196792	0.0200031	0.0831626	0.206778	0.0884645	0.0643266	0.0511659	0.0995134	0.123042	0.045451	0.0300273	0.208168	0.0991553	0.0983372	0.366297	0.226908	-0.0198727	0.374367	0.134302	0.177059	0.211271	0.511474	0.044505	0.244366	0.503475	0.0512315
Stromal M1 Macrophage expressing PD-L1	0.0380626	0.119634	-0.00630825	-0.0160773	0.0493574	0.0412135	0.129412	0.00395311	0.0387186	0.239076	0.444211	0.114109	0.32577	-0.00943226	0.0486495	0.419561	0.84115	0.128964	0.263625	0.250408	0.600192	0.100042	1	0.101349	0.00472519	0.244451	0.0431744	0.205483	-0.00672135	-0.0255147	0.0142702	0.0610662	0.212341	0.000573614	0.0439882	0.230351	0.180117	0.0385886	0.0759098	-0.00791341	0.0291422	0.0642416	0.219981	0.0505264	0.0646154	0.0594198	0.126678	0.0445363	0.223631
Stromal M1 Macrophage without expressing PD-L1	0.000500577	0.0205042	0.0698279	-0.025292	-0.0241639	-0.01091	0.028778	-0.035026	0.00331537	-0.0305839	-0.0254178	0.025652	0.846909	0.275513	0.0261568	0.00936503	0.0727444	0.887279	0.187198	0.988528	0.0467776	0.196792	0.101349	1	0.101246	-0.0336106	-0.00182304	-0.0272781	0.0469863	0.0346069	-0.036411	-0.0135209	-0.009568	0.0063243	-0.00246895	-0.0320838	-0.0331371	0.00218549	0.602367	0.228793	0.00573053	-0.0166664	0.051195	0.611297	0.121519	0.638285	-0.00769699	0.133854	0.0884669
Stromal CD8+ T cell expressing CD133	0.214073	0.209824	-0.01813	0.0568346	0.0437504	0.315988	0.138853	0.126605	0.209687	0.242653	0.00659714	0.104206	0.0850605	0.3043	0.110335	6.43508e-05	0.00714509	0.0887122	0.0218294	0.099282	0.0141212	0.0200031	0.00472519	0.101246	1	0.209055	0.0139501	0.0201282	-0.0441602	0.00415903	0.00413105	0.0366166	0.0982788	0.00623263	0.0136827	0.130611	0.0016165	0.0189653	0.154138	0.32749	0.0240337	-0.0168401	-0.0204045	0.159965	-0.0301097	0.188302	-0.0155798	-0.0294202	-0.0147378
Stromal CD8+ T cell without expressing CD133	0.243804	0.204648	-0.0104329	-0.00914205	0.179886	0.19619	0.175653	-0.00132619	0.249342	0.989883	0.311643	0.217469	0.0924971	-0.0478085	0.166707	0.370852	0.340163	0.0129334	0.176725	0.00416433	0.356285	0.0831626	0.244451	-0.0336106	0.209055	1	0.1508	0.224693	-0.00414186	-0.0264947	0.0378403	0.147853	0.222909	-0.00725582	0.154244	0.835857	0.252007	0.136105	0.0524955	-0.0172538	0.10975	0.192813	0.356145	0.0104054	0.123402	0.00693994	0.325414	0.0656425	0.253232
Intratumoral CD4-positive T cell	0.309221	0.0789395	-0.028136	-0.0278635	0.0700624	0.146364	0.0422378	0.0145968	0.314127	0.142004	0.0742073	0.133881	0.105015	-0.00155207	0.131036	0.063084	0.053289	0.09703	0.200432	0.00483071	0.0608798	0.206778	0.0431744	-0.00182304	0.0139501	0.1508	1	0.470934	0.0309825	0.0369441	0.342323	0.678844	0.29185	0.280609	0.997256	0.176983	0.142442	0.144064	0.0783411	0.0194433	0.137559	0.101695	0.0743568	0.0720625	0.152994	0.025269	0.074095	0.151235	0.0475836
Intratumoral CD38-positive T cell	0.119276	0.13423	0.0422932	0.0532711	0.081833	0.105774	0.123726	0.0200768	0.120034	0.224026	0.229805	0.107971	0.0725036	-0.0340343	0.082345	0.188147	0.207543	0.0215359	0.133777	0.00471614	0.189905	0.0884645	0.205483	-0.0272781	0.0201282	0.224693	0.470934	1	0.0953306	0.138577	0.336956	0.725079	0.893283	0.307582	0.4566	0.215731	0.164639	0.108052	-0.00291257	-0.0179317	0.100293	0.0898232	0.125425	-0.0193626	0.0604358	-0.0283616	0.131662	0.0383224	0.0736222
Intratumoral Neutrophil	0.0117562	-0.0667912	0.530483	0.367743	-0.0565894	-0.0155641	-0.0750757	0.0903517	0.00487161	0.00487647	-0.00900994	-0.0172373	0.0601977	-0.0145117	-0.0164884	-0.0107088	-0.0120936	0.0656184	0.0565114	0.0446969	-0.00150778	0.0643266	-0.00672135	0.0469863	-0.0441602	-0.00414186	0.0309825	0.0953306	1	0.590693	-0.0057181	0.0195211	0.0953453	0.342049	0.00514662	0.0834131	0.0126529	-0.0366446	0.0181409	0.0405743	-0.0351724	-0.0250398	0.00774402	0.019952	0.0469182	0.0111584	0.0128189	0.0487136	0.00844488
Intratumoral FOXP3-positive cell	0.05771	-0.0161963	0.438741	0.46026	-0.0416296	0.0181901	-0.0262657	0.152663	0.0475098	-0.0264668	-0.017644	0.0135765	0.0407679	-0.0196849	0.0201799	-0.0344268	-0.0301889	0.0497102	0.0392263	0.029762	-0.021081	0.0511659	-0.0255147	0.0346069	0.00415903	-0.0264947	0.0369441	0.138577	0.590693	1	0.0324888	0.0514235	0.136144	0.475188	0.000988934	0.0584594	-0.0197131	-0.0204644	0.0310286	0.0721093	-0.0155832	-0.0344635	-0.0166329	0.0332823	0.0257062	0.0300571	-0.0100855	0.0299869	-0.014969
Intratumoral CD20-positive T cell	0.0776415	0.0945179	-0.0432701	-0.0015354	0.30308	0.0482292	0.0964729	0.0589529	0.0747732	0.0314507	0.0703293	0.0716991	0.0223165	-0.0328288	0.0693269	0.0377676	0.0112424	0.0193039	0.0923058	-0.033196	0.0145495	0.0995134	0.0142702	-0.036411	0.00413105	0.0378403	0.342323	0.336956	-0.0057181	0.0324888	1	0.414588	0.255252	0.268287	0.32837	0.0725412	0.119943	0.0577395	0.00536117	0.0372132	0.0561034	0.0351728	-0.00813873	0.00716398	0.0731468	-0.0250425	0.00669496	0.0779537	-0.0207195
Intratumoral CD4+ CD38+ T cell	0.146801	0.0863357	-0.0045316	0.002698	0.0456425	0.141057	0.0531819	0.053247	0.145687	0.14412	0.119549	0.084264	0.0624416	-0.0118467	0.0755876	0.0785745	0.0646327	0.0483777	0.128185	-0.00383466	0.0664046	0.123042	0.0610662	-0.0135209	0.0366166	0.147853	0.678844	0.725079	0.0195211	0.0514235	0.414588	1	0.48544	0.272934	0.670729	0.155741	0.126366	0.105106	0.0147203	0.0165426	0.105252	0.0499697	0.0646876	0.0066883	0.0772389	-0.0153116	0.0644049	0.0705589	0.0412306
Intratumoral CD4- CD38+ T cell	0.121578	0.221284	0.0547232	0.0729991	0.0767816	0.176756	0.202902	0.0826292	0.119138	0.226714	0.21193	0.0808157	0.0678621	-0.0249452	0.0552041	0.178292	0.214034	0.0156454	0.0958043	0.0230062	0.189735	0.045451	0.212341	-0.009568	0.0982788	0.222909	0.29185	0.893283	0.0953453	0.136144	0.255252	0.48544	1	0.262797	0.277608	0.18723	0.129211	0.0711628	-0.00701881	-0.00970479	0.0632489	0.0725656	0.122711	-0.0220453	0.0321168	-0.0212887	0.121315	0.00970368	0.077123
Intratumoral CD4+ FOXP3+ regulatory T cell	0.161576	0.0485098	0.315444	0.290879	-0.00871712	0.121005	0.0144601	0.298265	0.143218	-0.0102363	0.0134903	9.24237e-05	0.016959	-0.0535073	0.00481284	-0.0297885	-0.0164338	0.0208937	0.0209343	0.00614166	-0.0198581	0.0300273	0.000573614	0.0063243	0.00623263	-0.00725582	0.280609	0.307582	0.342049	0.475188	0.268287	0.272934	0.262797	1	0.208919	0.0133389	-0.002642	0.0208915	-0.0174953	0.0366029	0.0265128	-0.0191493	-0.0222405	-0.0154999	0.0365552	-0.0298414	-0.0185279	0.0434549	-0.0181899
Intratumoral CD4+ FOXP3- T cell	0.303076	0.0769449	-0.0529378	-0.0508517	0.0726107	0.139998	0.0421558	-0.00818356	0.309503	0.145504	0.0749128	0.136454	0.105568	0.00242601	0.133066	0.0673116	0.0557969	0.0970568	0.202533	0.00433439	0.0639231	0.208168	0.0439882	-0.00246895	0.0136827	0.154244	0.997256	0.4566	0.00514662	0.000988934	0.32837	0.670729	0.277608	0.208919	1	0.17923	0.145538	0.145232	0.081026	0.0169458	0.138125	0.10534	0.0774478	0.0744735	0.152965	0.0279267	0.0769695	0.150621	0.0497977
Intratumoral CD8-positive T cell	0.214925	0.15458	0.0225733	0.0584411	0.158426	0.18623	0.118736	0.013066	0.218249	0.82552	0.267232	0.197104	0.0999811	-0.0358093	0.149179	0.349585	0.318538	0.0223289	0.190327	0.00370554	0.351721	0.0991553	0.230351	-0.0320838	0.130611	0.835857	0.176983	0.215731	0.0834131	0.0584594	0.0725412	0.155741	0.18723	0.0133389	0.17923	1	0.312439	0.12066	0.0418662	-0.0224179	0.0961573	0.177384	0.364517	-0.0034164	0.106369	0.0021493	0.33923	0.0445239	0.255072
Intratumoral PD-L1-positive cell	0.0620893	0.113162	-0.0391767	-0.0122707	0.0461296	0.0420544	0.121152	-0.0131257	0.0644461	0.243672	0.700787	0.253091	0.0971605	-0.0100444	0.185287	0.482993	0.311574	0.0209873	0.197582	-0.00485753	0.378224	0.0983372	0.180117	-0.0331371	0.0016165	0.252007	0.142442	0.164639	0.0126529	-0.0197131	0.119943	0.126366	0.129211	-0.002642	0.145538	0.312439	1	0.267881	0.100992	0.0671625	0.170961	0.613101	0.45069	0.0478857	0.212593	0.0268248	0.457173	0.13517	0.279844
Intratumoral CD163+ Macrophage	0.134062	-0.0152087	-0.0527553	-0.0600436	0.126837	0.0304385	-0.0294225	-0.0598078	0.140822	0.12869	0.150834	0.533465	0.188139	-0.062252	0.531607	0.210087	0.104219	0.17568	0.361606	0.00790501	0.13319	0.366297	0.0385886	0.00218549	0.0189653	0.136105	0.144064	0.108052	-0.0366446	-0.0204644	0.0577395	0.105106	0.0711628	0.0208915	0.145232	0.12066	0.267881	1	0.175195	-0.0527186	0.985314	0.546967	0.159242	0.160524	0.469659	0.00530698	0.22173	0.463583	0.0452421
Intratumoral CD68-positive Macrophage	0.0223097	0.0440214	0.029801	-0.0557558	-0.0160387	-0.0015773	0.0543012	-0.0749605	0.027851	0.0585238	0.0215032	0.118709	0.576437	0.240864	0.111673	0.0840886	0.0931788	0.591568	0.228662	0.597651	0.0984763	0.226908	0.0759098	0.602367	0.154138	0.0524955	0.0783411	-0.00291257	0.0181409	0.0310286	0.00536117	0.0147203	-0.00701881	-0.0174953	0.081026	0.0418662	0.100992	0.175195	1	0.347872	0.163132	0.142165	0.267945	0.992677	0.488803	0.929748	0.222221	0.484402	0.219212
Intratumoral CD133-positive cell	0.0421612	0.115335	0.066491	0.0497514	-0.0557376	0.0538543	0.120118	0.000545673	0.0428089	-0.0119137	0.0212234	0.00861817	0.157464	0.686391	0.0149407	-0.0374948	-0.0277653	0.173075	-0.0254192	0.221514	-0.027931	-0.0198727	-0.00791341	0.228793	0.32749	-0.0172538	0.0194433	-0.0179317	0.0405743	0.0721093	0.0372132	0.0165426	-0.00970479	0.0366029	0.0169458	-0.0224179	0.0671625	-0.0527186	0.347872	1	-0.0523158	-0.0283243	-0.0401653	0.360867	-0.0361649	0.416027	-0.0293208	-0.0331573	-0.0362306
Intratumoral CD163+ Macrophage without expressing PD-L1	0.130423	-0.026645	-0.0485021	-0.0579344	0.1173	0.02599	-0.0415883	-0.0564495	0.136873	0.102866	0.0965522	0.536594	0.18472	-0.0579563	0.547009	0.141105	0.0665914	0.182229	0.352134	0.00990668	0.0767092	0.374367	0.0291422	0.00573053	0.0240337	0.10975	0.137559	0.100293	-0.0351724	-0.0155832	0.0561034	0.105252	0.0632489	0.0265128	0.138125	0.0961573	0.170961	0.985314	0.163132	-0.0523158	1	0.396364	0.101585	0.155389	0.445797	0.00163237	0.150077	0.452677	0.0214096
Intratumoral CD163+ Macrophage expressing PD-L1	0.089758	0.0505204	-0.0466887	-0.0398449	0.10685	0.038739	0.0467915	-0.0462116	0.0947401	0.186572	0.337509	0.248747	0.10564	-0.0509725	0.188587	0.437961	0.233274	0.0509874	0.217891	-0.00643625	0.339547	0.134302	0.0642416	-0.0166664	-0.0168401	0.192813	0.101695	0.0898232	-0.0250398	-0.0344635	0.0351728	0.0499697	0.0725656	-0.0191493	0.10534	0.177384	0.613101	0.546967	0.142165	-0.0283243	0.396364	1	0.359069	0.101112	0.339717	0.020636	0.455953	0.273416	0.140087
Intratumoral CD68+ Macrophage expressing PD-L1	0.0636207	0.124703	0.00445045	-0.0397392	0.049754	0.0665481	0.126211	-0.0348309	0.0674176	0.347222	0.3185	0.216266	0.215439	-0.048361	0.149771	0.461509	0.428521	0.126817	0.296085	0.0832452	0.477759	0.177059	0.219981	0.051195	-0.0204045	0.356145	0.0743568	0.125425	0.00774402	-0.0166329	-0.00813873	0.0646876	0.122711	-0.0222405	0.0774478	0.364517	0.45069	0.159242	0.267945	-0.0401653	0.101585	0.359069	1	0.155802	0.362387	0.153063	0.791094	0.227085	0.826077
Intratumoral CD68+ Macrophage without expressing PD-L1	0.0145529	0.0290369	0.0290598	-0.0529784	-0.0237033	-0.0102526	0.0393956	-0.073377	0.0198204	0.0176196	-0.0178344	0.0972787	0.564428	0.251964	0.0986471	0.0278553	0.0460201	0.59113	0.197909	0.602482	0.0405796	0.211271	0.0505264	0.611297	0.159965	0.0104054	0.0720625	-0.0193626	0.019952	0.0332823	0.00716398	0.0066883	-0.0220453	-0.0154999	0.0744735	-0.0034164	0.0478857	0.160524	0.992677	0.360867	0.155389	0.101112	0.155802	1	0.45782	0.935423	0.128711	0.470474	0.130654
Intratumoral M2 Macrophage	0.126656	-0.00346196	-0.0263947	-0.0553387	0.0394117	0.0285593	-0.0142199	-0.0506738	0.132462	0.122265	0.0951628	0.341261	0.35965	-0.0640408	0.321704	0.235747	0.173135	0.339489	0.520558	0.12795	0.237941	0.511474	0.0646154	0.121519	-0.0301097	0.123402	0.152994	0.0604358	0.0469182	0.0257062	0.0731468	0.0772389	0.0321168	0.0365552	0.152965	0.106369	0.212593	0.469659	0.488803	-0.0361649	0.445797	0.339717	0.362387	0.45782	1	0.137142	0.488201	0.982917	0.11963
Intratumoral M1 Macrophage	-0.024688	0.0506444	0.0476329	-0.0406506	-0.0341791	-0.0129263	0.0663598	-0.0650697	-0.0206835	0.0142528	-0.0154356	-0.00766596	0.508044	0.301991	-0.00722412	-0.00439404	0.0327128	0.534089	0.0422462	0.630138	0.0110645	0.044505	0.0594198	0.638285	0.188302	0.00693994	0.025269	-0.0283616	0.0111584	0.0300571	-0.0250425	-0.0153116	-0.0212887	-0.0298414	0.0279267	0.0021493	0.0268248	0.00530698	0.929748	0.416027	0.00163237	0.020636	0.153063	0.935423	0.137142	1	0.0470554	0.139553	0.200579
Intratumoral M2 Macrophage expressing PD-L1	0.0871849	0.117953	-0.0318675	-0.0318885	0.0299843	0.0809937	0.112843	-0.0349009	0.0914257	0.317862	0.32695	0.290908	0.218456	-0.0400129	0.195863	0.65465	0.466394	0.111313	0.411839	0.0117465	0.670828	0.244366	0.126678	-0.00769699	-0.0155798	0.325414	0.074095	0.131662	0.0128189	-0.0100855	0.00669496	0.0644049	0.121315	-0.0185279	0.0769695	0.33923	0.457173	0.22173	0.222221	-0.0293208	0.150077	0.455953	0.791094	0.128711	0.488201	0.0470554	1	0.319339	0.31061
Intratumoral M2 Macrophage without expressing PD-L1	0.119102	-0.0286309	-0.0219374	-0.0533166	0.0364074	0.0138876	-0.0392193	-0.0477885	0.12452	0.0659837	0.0345487	0.309486	0.344605	-0.0611098	0.30823	0.11841	0.0901482	0.345193	0.478096	0.136892	0.117026	0.503475	0.0445363	0.133854	-0.0294202	0.0656425	0.151235	0.0383224	0.0487136	0.0299869	0.0779537	0.0705589	0.00970368	0.0434549	0.150621	0.0445239	0.13517	0.463583	0.484402	-0.0331573	0.452677	0.273416	0.227085	0.470474	0.982917	0.139553	0.319339	1	0.0649679
Intratumoral M1 Macrophage expressing PD-L1	0.0164371	0.0818318	0.0367586	-0.0323565	0.0485033	0.0275925	0.0886397	-0.0231486	0.0184391	0.247302	0.192603	0.0683751	0.135493	-0.0388035	0.0524033	0.115342	0.235598	0.0965502	0.0822479	0.120082	0.126065	0.0512315	0.223631	0.0884669	-0.0147378	0.253232	0.0475836	0.0736222	0.00844488	-0.014969	-0.0207195	0.0412306	0.077123	-0.0181899	0.0497977	0.255072	0.279844	0.0452421	0.219212	-0.0362306	0.0214096	0.140087	0.826077	0.130654	0.11963	0.200579	0.31061	0.0649679	1
Intratumoral M1 Macrophage without expressing PD-L1	-0.017152	0.0531597	0.0463896	-0.0473016	-0.0364414	-0.0101572	0.068438	-0.0615943	-0.0132064	-0.00206126	-0.0300164	0.00283334	0.535351	0.328887	0.00527862	-0.0117647	0.0199533	0.566813	0.0449015	0.664078	0.00205305	0.0505573	0.0432128	0.675696	0.205074	-0.0108851	0.0239654	-0.0307238	0.0133211	0.0307781	-0.0241154	-0.0139724	-0.0218069	-0.0234884	0.0261187	-0.0212065	0.00755078	0.0145615	0.888258	0.45075	0.01329	0.0131764	0.0937975	0.899983	0.14151	0.955921	0.0221027	0.149567	0.131209
Intratumoral CD8+ T cell expressing CD133	0.155552	0.156466	-0.0132621	0.0928676	0.0779339	0.194815	0.117956	0.116747	0.150312	0.135759	0.000873117	0.0381206	-0.00580643	0.141893	0.0405849	-0.0024098	-0.00818651	-0.0032659	-0.019429	0.00432622	-0.00507085	-0.0194421	-0.00977179	0.00618578	0.507446	0.117553	0.0020513	-0.00739117	0.00498629	0.0151611	0.0153423	-0.00180585	0.0228921	0.0147536	0.000891397	0.187482	0.0152081	-0.0201639	0.0207492	0.296081	-0.0171453	-0.0252936	-0.0124833	0.0229409	-0.0290516	0.0356516	-0.0137656	-0.0286218	-0.00758848
Intratumoral CD8+ T cell without expressing CD133	0.183365	0.138911	0.042223	0.0457305	0.14025	0.153202	0.111821	0.0290828	0.186768	0.796877	0.260621	0.193743	0.0900968	-0.0326473	0.148405	0.333057	0.302864	0.015945	0.176959	-0.000581457	0.334486	0.0895844	0.217387	-0.0345	0.0930856	0.807491	0.151986	0.193424	0.0772542	0.0473122	0.0551342	0.138651	0.178622	0.00707523	0.154243	0.939066	0.308477	0.118095	0.0490883	-0.0162539	0.0951218	0.16853	0.34726	0.0061779	0.101864	0.0122914	0.325108	0.0425691	0.2412
[truncated: 3 more columns]
