# Supplementary material for: Profiling Tumor Immune Microenvironment of Non-Small Cell Lung Cancer Using Multiplex Immunofluorescence
Source: Front Immunol. 2021 Nov 4;12:750046. doi: 10.3389/fimmu.2021.750046 (PMC8600321; doi:10.3389/fimmu.2021.750046)
Supplement: Supplementary file 9 [file Table_4.xlsx]

## Sheet: Supplementary Table 4
Supplementary Table S4. P-values of correlation coefficients among various types of immune cells in our study.
Tag	Stromal CD4-positive T cell	Stromal CD38-positive T cell	Stromal Neutrophil	Stromal FOXP3-positive cell	Stromal CD20-positive T cell	Stromal CD4+ CD38+ T cell	Stromal CD4- CD38+ T cell	Stromal CD4+ FOXP3+ regulatory T cell	Stromal CD4+ FOXP3- T cell	Stromal CD8-positive T cell	Stromal PD-L1-positive cell	Stromal CD163+ Macrophage	Stromal CD68-positive Macrophage	Stromal CD133-positive cell	Stromal CD163+ Macrophage without expressing PD-L1	Stromal CD163+ Macrophage expressing PD-L1	Stromal CD68+ Macrophage expressing PD-L1	Stromal CD68+ Macrophage without expressing PD-L1	Stromal M2 Macrophage	Stromal M1 Macrophage	Stromal M2 Macrophage expressing PD-L1	Stromal M2 Macrophage without expressing PD-L1	Stromal M1 Macrophage expressing PD-L1	Stromal M1 Macrophage without expressing PD-L1	Stromal CD8+ T cell expressing CD133	Stromal CD8+ T cell without expressing CD133	Intratumoral CD4-positive T cell	Intratumoral CD38-positive T cell	Intratumoral Neutrophil	Intratumoral FOXP3-positive cell	Intratumoral CD20-positive T cell	Intratumoral CD4+ CD38+ T cell	Intratumoral CD4- CD38+ T cell	Intratumoral CD4+ FOXP3+ regulatory T cell	Intratumoral CD4+ FOXP3- T cell	Intratumoral CD8-positive T cell	Intratumoral PD-L1-positive cell	Intratumoral CD163+ Macrophage	Intratumoral CD68-positive Macrophage	Intratumoral CD133-positive cell	Intratumoral CD163+ Macrophage without expressing PD-L1	Intratumoral CD163+ Macrophage expressing PD-L1	Intratumoral CD68+ Macrophage expressing PD-L1	Intratumoral CD68+ Macrophage without expressing PD-L1	Intratumoral M2 Macrophage	Intratumoral M1 Macrophage	Intratumoral M2 Macrophage expressing PD-L1	Intratumoral M2 Macrophage without expressing PD-L1	Intratumoral M1 Macrophage expressing PD-L1
Stromal CD4-positive T cell	0	4.09514e-21	1	1	2.91704e-10	8.70638e-82	9.47298e-06	7.27895e-11	0	9.29338e-06	1	0.00141127	1	1	0.00304087	1	1	1	0.899208	1	1	1	1	1	0.000328381	5.49118e-06	8.12575e-11	1	1	1	1	0.447714	1	0.116247	2.61777e-10	0.000294272	1	1	1	1	1	1	1	1	1	1	1	1	1
Stromal CD38-positive T cell	3.39282e-24	0	1	1	4.49162e-06	2.68829e-71	6.55E-317	2.80267e-08	9.86289e-20	0.000812931	0.000616033	1	1	1	1	0.00945396	0.588975	1	1	1	0.634202	1	1	1	0.000561371	0.00106029	1	1	1	1	1	1	0.0001284	1	1	0.224575	1	1	1	1	1	1	1	1	1	1	1	1	1
Stromal Neutrophil	0.61289	0.92901	0	9.8077e-42	1	1	1	1	1	1	1	1	1	1	1	1	1	1	1	1	1	1	1	1	1	1	1	1	7.1943e-39	1.15066e-24	1	1	1	2.41535e-11	1	1	1	1	1	1	1	1	1	1	1	1	1	1	1
Stromal FOXP3-positive cell	0.974918	0.22019	7.80247e-45	0	1	1	1	8.75737e-12	1	1	1	1	1	1	1	1	1	1	1	1	1	1	1	1	1	1	1	1	2.69803e-16	1.28015e-27	1	1	1	2.47047e-09	1	1	1	1	1	1	1	1	1	1	1	1	1	1	1
Stromal CD20-positive T cell	2.58832e-13	4.13212e-09	0.581285	0.495784	0	1.38795e-09	0.00649677	1	2.91206e-10	0.016091	1	1	1	1	1	1	1	1	1	1	1	1	1	1	1	0.0179567	1	1	1	1	2.61777e-10	1	1	1	1	0.15706	1	1	1	1	1	1	1	1	1	1	1	1	1
Stromal CD4+ CD38+ T cell	6.73347e-85	2.09205e-74	0.755329	0.581007	1.23924e-12	0	1.21633e-25	7.48888e-17	1.42457e-77	0.0014234	1	0.0965352	1	1	0.258662	1	1	1	1	1	1	1	1	1	2.16986e-11	0.00291026	0.465082	1	1	1	1	0.727872	0.0249361	1	0.792951	0.00898052	1	1	1	1	1	1	1	1	1	1	1	1	1
Stromal CD4- CD38+ T cell	8.78755e-09	4.97E-320	0.994849	0.201653	6.56239e-06	9.9781e-29	0	0.00218715	3.626e-05	0.0267521	8.54316e-05	1	1	1	1	0.0151474	0.396271	1	1	1	0.749745	1	1	1	0.871642	0.0279315	1	1	1	1	1	1	0.00131217	1	1	1	1	1	1	1	1	1	1	1	1	1	1	1	1
Stromal CD4+ FOXP3+ regulatory T cell	6.37386e-14	2.52039e-11	0.0194984	7.58871e-15	0.0451859	6.23554e-20	2.1655e-06	0	3.58207e-06	1	1	1	1	1	1	1	1	1	1	1	1	1	1	1	1	1	1	1	1	0.266114	1	1	1	6.41618e-10	1	1	1	1	1	1	1	1	1	1	1	1	1	1	1
Stromal CD4+ FOXP3- T cell	0	8.17818e-23	0.486964	0.606127	2.58161e-13	1.10347e-80	3.38562e-08	3.28932e-09	0	4.28317e-06	1	0.000544468	1	1	0.00124625	1	1	1	0.547764	1	1	1	1	1	0.000570643	2.4061e-06	3.13251e-11	1	1	1	1	0.493504	1	0.608425	7.70597e-11	0.000191608	1	0.741988	1	1	1	1	1	1	1	1	1	1	1
Stromal CD8-positive T cell	8.61295e-09	7.93878e-07	0.753356	0.809177	1.65375e-05	1.40374e-06	2.78668e-05	0.981709	3.93674e-09	0	2.45763e-10	0.000628909	1	1	0.148858	9.41633e-16	4.73811e-13	1	0.0521318	1	1.74444e-14	1	1.09321e-05	1	6.50034e-06	0	0.673479	8.92853e-05	1	1	1	0.5639	6.20716e-05	1	0.500476	1.25561e-137	5.59531e-06	1	1	1	1	0.00864997	3.06856e-14	1	1	1	1.49375e-11	1	3.27117e-06
Stromal PD-L1-positive cell	0.100131	5.98091e-07	0.494638	0.810786	0.0986834	0.0693292	8.05199e-08	0.612729	0.099514	2.17105e-13	0	0.00218307	1	1	1	2.02688e-50	4.42981e-30	1	0.00604345	1	7.87726e-25	1	2.13735e-25	1	1	5.09636e-11	1	4.06473e-05	1	1	1	1	0.000431208	1	1	1.43835e-07	8.77101e-81	0.31413	1	1	1	2.55714e-13	1.31562e-11	1	1	1	2.36456e-12	1	0.00439561
Stromal CD163+ Macrophage	1.39041e-06	0.00884056	0.201146	0.137143	0.0167576	0.000101723	0.0802625	0.220566	5.27074e-07	6.12375e-07	2.15932e-06	0	1.45453e-14	1	0	3.78595e-25	2.95733e-10	8.87444e-11	1.82134e-66	1	4.64259e-15	4.81425e-59	1	1	1	0.000211949	1	1	1	1	1	1	1	1	1	0.00261588	1.35859e-06	2.08445e-39	1	1	5.61167e-40	2.63123e-06	0.000247763	1	1.13901e-13	1	2.45973e-09	7.72557e-11	1
Stromal CD68-positive Macrophage	0.0992763	0.163655	0.466093	0.2691	0.612421	0.446227	0.159977	0.223609	0.0768043	0.0321478	0.00223921	1.22849e-17	0	0.021486	4.90726e-12	4.58896e-09	2.43926e-17	0	1.17622e-69	1.56038e-173	2.53623e-16	1.11709e-60	3.01568e-12	4.51201e-152	1	1	1	1	1	1	1	1	1	1	1	1	1	0.00728054	8.49394e-48	0.171892	0.0106042	1	0.000275504	2.5032e-45	1.8197e-15	5.51016e-35	0.00018659	5.47797e-14	1
Stromal CD133-positive cell	0.831103	0.0392654	0.298355	0.786069	0.361454	0.156314	0.0475826	0.993065	0.823971	0.319426	0.811145	0.624952	2.22192e-05	0	1	1	1	0.00331199	1	1.55488e-07	1	1	1	3.62802e-08	2.08048e-10	1	1	1	1	1	1	1	1	1	1	1	1	1	8.44368e-06	4.12535e-76	1	1	1	1.61364e-06	1	3.19939e-10	1	1	1
Stromal CD163+ Macrophage without expressing PD-L1	3.0348e-06	0.0439267	0.224957	0.14855	0.030785	0.000279031	0.265016	0.237637	1.22422e-06	0.000158023	0.00929221	0	4.24503e-15	0.708401	0	5.36667e-10	0.00349159	9.69324e-11	1.89099e-56	1	7.11953e-05	8.91115e-59	1	1	1	0.0701036	1	1	1	1	1	1	1	1	1	0.362724	0.00996268	4.51666e-39	1	1	6.39831e-42	0.00693931	0.344405	1	6.90974e-12	1	0.0030222	9.80998e-11	1
Stromal CD163+ Macrophage expressing PD-L1	0.00991627	9.65675e-06	0.377462	0.409424	0.0314257	0.00539935	1.55518e-05	0.438927	0.00725282	7.87977e-19	1.60481e-53	3.11345e-28	4.11197e-12	0.387844	4.77462e-13	0	1.25972e-92	1	4.52384e-28	1	2.42384e-181	1.98613e-05	3.34446e-22	1	1	1.27673e-16	1	0.00728054	1	1	1	1	0.0212761	1	1	1.81181e-14	5.60623e-31	0.000543984	1	1	0.725661	1.45842e-24	8.49956e-28	1	1.76437e-05	1	1.02978e-66	1	1
Stromal CD68+ Macrophage expressing PD-L1	0.149113	0.00065369	0.539018	0.537041	0.189067	0.102803	0.000434507	0.752765	0.13452	4.06356e-16	3.58109e-33	2.6264e-13	2.02765e-20	0.585005	3.49509e-06	9.72759e-96	0	0.160033	6.67465e-26	0.00226832	1.58502e-194	0.000436071	5.66501e-148	1	1	1.44586e-13	1	0.000743585	1	1	1	1	0.000329721	1	1	1.30669e-11	5.16041e-11	1	1	1	1	2.50278e-05	2.47213e-23	1	0.0363605	1	1.68272e-28	1	1.80076e-05
Stromal CD68+ Macrophage without expressing PD-L1	0.17076	0.502987	0.355795	0.301302	0.829968	0.669535	0.512715	0.21481	0.13714	0.767031	0.754525	7.79828e-14	0	3.30868e-06	8.53278e-14	0.00518635	0.000170248	0	2.16328e-52	2.74839e-182	0.112253	1.24885e-58	1	1.46025e-186	1	1	1	1	1	1	1	1	1	1	1	1	1	0.0278808	4.66664e-51	0.0365525	0.0139514	1	1	5.82895e-51	1.66938e-13	1.60705e-39	1	4.81342e-14	1
Stromal M2 Macrophage	0.00102067	0.104752	0.470276	0.248172	0.0637584	0.0566438	0.205954	0.223593	0.000605934	5.47028e-05	6.09219e-06	1.42181e-69	9.16063e-73	0.220998	1.48429e-59	3.67792e-31	5.47102e-29	1.7074e-55	0	0.000116293	4.49394e-38	1.99848e-306	2.58189e-07	0.00807557	1	0.0249912	0.00176437	1	1	1	1	1	1	1	0.00137149	0.0057143	0.00247354	1.15326e-15	4.75585e-05	1	1.02175e-14	0.000200685	9.59776e-10	0.00238112	4.07919e-37	1	2.96173e-21	3.12063e-30	1
Stromal M1 Macrophage	0.886371	0.373243	0.113654	0.523744	0.700609	0.911574	0.264085	0.429652	0.833855	0.881704	0.314741	0.323182	1.19661e-176	1.40841e-10	0.443907	0.0870739	2.24809e-06	2.10444e-185	1.10126e-07	0	1	0.000837888	2.04697e-06	0	1	1	1	1	1	1	1	1	1	1	1	1	1	1	2.03927e-52	0.000124622	1	1	1	1.61854e-53	1	3.37348e-60	1	1	1
Stromal M2 Macrophage expressing PD-L1	0.0450647	0.000705453	0.542594	0.533158	0.132465	0.0402938	0.00084241	0.632572	0.0377415	1.47459e-17	6.48334e-28	3.91119e-18	2.11529e-19	0.618848	6.69758e-08	1.85735e-184	1.20994e-197	0.000118535	3.59515e-41	0.00121483	0	1.79648e-07	5.40514e-53	1	1	3.96309e-15	1	0.00599262	1	1	1	1	0.00609793	1	1	1.12115e-14	2.09342e-17	1	1	1	1	1.65017e-13	3.50569e-30	1	1.28756e-05	1	2.34139e-71	1	1
Stromal M2 Macrophage without expressing PD-L1	0.00216083	0.447802	0.539502	0.267887	0.104281	0.131356	0.712458	0.220097	0.00134446	0.0677225	0.0986273	3.76997e-62	8.73409e-64	0.221078	6.98366e-62	1.851e-08	4.20918e-07	9.79491e-62	0	8.19851e-07	1.62872e-10	0	1	0.00271233	1	1	0.000816705	1	1	1	1	1	1	1	0.000688044	1	1	3.81125e-16	6.04892e-05	1	5.42298e-17	1	0.024214	0.000468213	1.46575e-35	1	5.05575e-06	3.13906e-34	1
Stromal M1 Macrophage expressing PD-L1	0.368632	0.0045839	0.881594	0.704219	0.24357	0.330293	0.00215132	0.925634	0.36043	1.01505e-08	1.75625e-28	0.00686927	2.60196e-15	0.823758	0.250405	2.76174e-25	4.351e-151	0.00222963	2.34291e-10	1.8728e-09	4.25937e-56	0.0178809	0	1	1	4.99683e-06	1	0.000957901	1	1	1	1	0.000409423	1	1	3.76955e-05	0.0175281	1	1	1	1	1	0.000152692	1	1	1	1	1	9.41124e-05
Stromal M1 Macrophage without expressing PD-L1	0.99057	0.628254	0.0987892	0.550323	0.568252	0.796709	0.496738	0.408085	0.937605	0.470111	0.548341	0.544661	3.46279e-155	3.26555e-11	0.53677	0.824994	0.0854542	1.11726e-189	8.21522e-06	0	0.26912	2.69884e-06	0.0164316	0	1	1	1	1	1	1	1	1	1	1	1	1	1	1	1.71855e-53	4.67473e-05	1	1	1	1.41484e-55	1	2.68178e-62	1	1	1
Stromal CD8+ T cell expressing CD133	3.15448e-07	5.43964e-07	0.668571	0.179261	0.301368	1.88847e-14	0.00098602	0.00268726	5.53485e-07	6.00771e-09	0.876215	0.0136184	0.0442149	1.83625e-13	0.00897128	0.998788	0.866026	0.0358379	0.606215	0.0187734	0.738803	0.636678	0.911165	0.016542	0	0.000616993	1	1	1	1	1	1	1	1	1	1	1	1	0.233358	2.11578e-12	1	1	1	0.13576	1	0.00716071	1	1	1
Stromal CD8+ T cell without expressing CD133	5.06566e-09	1.04052e-06	0.805416	0.829096	1.8493e-05	2.89867e-06	2.91561e-05	0.97502	2.20339e-09	0	4.45097e-14	2.02435e-07	0.0286198	0.258698	7.37156e-05	1.06394e-19	1.23262e-16	0.760069	2.60054e-05	0.921673	3.33313e-18	0.0491835	4.60113e-09	0.427301	5.99604e-07	0	0.314771	8.16906e-05	1	1	1	0.407709	0.000103675	1	0.231535	2.39017e-144	1.60457e-06	1	1	1	1	0.00429372	4.09037e-15	1	1	1	3.24223e-12	1	1.33052e-06
Intratumoral CD4-positive T cell	7.13411e-14	0.061931	0.506394	0.510522	0.0976589	0.000511642	0.318406	0.730343	2.73105e-14	0.00075165	0.0793343	0.00149609	0.0129034	0.970767	0.00188773	0.135965	0.207985	0.0216508	1.74345e-06	0.90919	0.150209	7.98343e-07	0.307783	0.965666	0.741854	0.000342143	0	3.64899e-29	1	1	9.04448e-14	9.07154e-74	2.07614e-09	1.51852e-08	0	0.0243867	0.649707	0.566048	1	1	0.9673	1	1	1	0.258662	1	1	0.303074	1
Intratumoral CD38-positive T cell	0.00470789	0.00145364	0.317771	0.208139	0.0529361	0.0122621	0.0033611	0.635436	0.00444874	8.42315e-08	3.80237e-08	0.0105633	0.0864971	0.421494	0.0514636	7.37643e-06	7.25448e-07	0.611066	0.00150909	0.911335	6.03487e-06	0.0363599	9.38198e-07	0.519449	0.63457	7.69215e-08	2.95465e-32	0	1	0.890318	2.87751e-13	2.44427e-89	8.20314e-193	1.1105e-10	4.21123e-27	0.000265434	0.0862035	1	1	1	1	1	1	1	1	1	1	1	1
Intratumoral Neutrophil	0.781327	0.114382	5.75084e-42	2.25211e-19	0.181148	0.713236	0.0758729	0.0325404	0.908424	0.908333	0.831528	0.683988	0.154839	0.731855	0.697023	0.800378	0.775217	0.120898	0.181751	0.291021	0.971601	0.128406	0.873903	0.266987	0.296858	0.922094	0.464341	0.0240686	0	7.27127e-51	1	1	1	9.59496e-14	1	1	1	1	1	1	1	1	1	1	1	1	1	1	1
Intratumoral FOXP3-positive cell	0.172645	0.702132	9.47825e-28	1.04247e-30	0.325429	0.667538	0.535075	0.000288002	0.261689	0.531953	0.676946	0.748533	0.335553	0.64205	0.633701	0.416156	0.475866	0.240212	0.354162	0.482131	0.618619	0.226704	0.546817	0.413721	0.921773	0.53152	0.38288	0.00100943	5.75258e-54	0	1	1	1	8.52053e-30	1	1	1	1	1	1	1	1	1	1	1	1	1	1	1
Intratumoral CD20-positive T cell	0.0663577	0.0253051	0.306711	0.971081	2.31457e-13	0.254526	0.0224191	0.163567	0.0770646	0.457615	0.0963853	0.090056	0.5982	0.438137	0.101238	0.372357	0.790657	0.648508	0.0289522	0.433027	0.731183	0.0184976	0.736149	0.389788	0.922297	0.371437	7.69088e-17	2.46573e-16	0.892601	0.442898	0	1.37114e-21	9.73802e-07	1.21242e-07	1.76358e-12	1	1	1	1	1	1	1	1	1	1	1	1	1	1
Intratumoral CD4+ CD38+ T cell	0.000491993	0.0411193	0.91479	0.949206	0.280923	0.000816	0.208902	0.208344	0.000543506	0.000624474	0.0046129	0.0462461	0.140004	0.779686	0.0738907	0.0631504	0.126595	0.253065	0.00237232	0.927856	0.116499	0.00354213	0.148962	0.749527	0.387115	0.00044754	7.03766e-77	1.88893e-92	0.644823	0.224371	1.13411e-24	0	2.35558e-31	5.59844e-08	2.50247e-71	0.201897	1	1	1	1	1	1	1	1	1	1	1	1	1
Intratumoral CD4- CD38+ T cell	0.00395993	1.21938e-07	0.19599	0.0843621	0.0694308	2.59211e-05	1.29024e-06	0.0506612	0.0047566	5.8338e-08	4.15822e-07	0.0559658	0.108676	0.555806	0.192083	2.19795e-05	3.17039e-07	0.711805	0.0233723	0.586937	6.15331e-06	0.282949	3.94434e-07	0.821264	0.0200112	9.79919e-08	1.85536e-12	6.26672e-196	0.0240467	0.00123956	8.8608e-10	1.89661e-34	0	2.94837e-07	2.54239e-08	0.00805469	1	1	1	1	1	1	1	1	1	1	1	1	1
Intratumoral CD4+ FOXP3+ regulatory T cell	0.000122883	0.25177	2.10396e-14	2.2117e-12	0.836925	0.00413527	0.732771	5.71342e-13	0.000676028	0.809012	0.750075	0.998259	0.688821	0.206126	0.909524	0.481741	0.697977	0.62174	0.621064	0.884699	0.639124	0.478232	0.989194	0.881295	0.883004	0.86397	1.3619e-11	9.7928e-14	8.16592e-17	6.89363e-33	1.09424e-10	5.04819e-11	2.6779e-10	0	0.000627087	1	1	1	1	1	1	1	1	1	1	1	1	1	1
Intratumoral CD4+ FOXP3- T cell	2.31652e-13	0.0688384	0.211002	0.229573	0.086032	0.00089397	0.319346	0.84678	6.7537e-14	0.000552402	0.0765125	0.00120777	0.0124337	0.954321	0.00159992	0.111581	0.187346	0.0216144	1.3499e-06	0.918486	0.130823	6.70608e-07	0.298745	0.953513	0.746632	0.000248428	0	3.43774e-30	0.903279	0.981371	1.51771e-15	1.94594e-74	2.28427e-11	6.10007e-07	0	0.0192628	0.499541	0.512173	1	1	0.923077	1	1	1	0.259019	1	1	0.319651	1
Intratumoral CD8-positive T cell	2.8241e-07	0.000240702	0.593995	0.167261	0.000166907	9.16379e-06	0.00490068	0.757686	1.82658e-07	9.66594e-141	1.30167e-10	2.60028e-06	0.0179508	0.397676	0.000396853	1.53284e-17	1.13428e-14	0.597997	5.74879e-06	0.930279	9.46121e-18	0.018926	3.52294e-08	0.448607	0.00195358	1.83718e-147	2.52974e-05	2.54247e-07	0.0485021	0.167127	0.0863336	0.000215702	8.18566e-06	0.752789	1.98586e-05	0	4.36407e-11	1	1	1	1	0.0234091	5.81643e-16	1	1	1	1.76446e-13	1	1.00073e-06
Intratumoral PD-L1-positive cell	0.142258	0.00735048	0.354771	0.772015	0.275816	0.320512	0.00408967	0.756614	0.127696	5.16649e-09	6.7887e-84	1.23959e-09	0.0214742	0.812525	1.01868e-05	4.52115e-34	4.51084e-14	0.620181	2.45634e-06	0.908688	1.73872e-20	0.0199372	1.8033e-05	0.433845	0.969554	1.46536e-09	0.000723504	9.07405e-05	0.76512	0.641574	0.00447914	0.00273805	0.00218602	0.950259	0.000550762	3.80809e-14	0	1.294e-07	1	1	0.0455079	5.27053e-56	2.79655e-26	1	0.000396768	1	3.50051e-27	1	1.73198e-08
Intratumoral CD163+ Macrophage	0.00147391	0.719505	0.212582	0.1559	0.00263872	0.472225	0.487144	0.157534	0.000832758	0.00227883	0.000341075	1.66357e-42	7.38391e-06	0.141214	3.60755e-42	5.26096e-07	0.0136065	2.90728e-05	9.66686e-19	0.851934	0.00158369	3.184e-19	0.362047	0.958845	0.65427	0.00124365	0.000627547	0.0105044	0.386752	0.628922	0.172426	0.0128249	0.0924934	0.621778	0.000565937	0.00424417	1.16998e-10	0	0.0292924	1	0	6.51324e-42	0.145465	0.128714	5.61349e-29	1	0.000121181	4.29015e-28	1
Intratumoral CD68-positive Macrophage	0.598311	0.298381	0.481557	0.187671	0.704894	0.970292	0.199465	0.0763249	0.510711	0.166659	0.611608	0.00491047	6.73054e-51	7.81822e-09	0.00816794	0.0467038	0.0274622	3.68613e-54	4.45722e-08	1.60826e-55	0.0197621	5.67973e-08	0.0726648	1.35319e-56	0.000250923	0.214846	0.0639405	0.945173	0.668382	0.463677	0.899268	0.72815	0.868372	0.679518	0.0553279	0.322685	0.0168168	3.06086e-05	0	2.65827e-14	0.0999291	0.664872	1.28151e-07	0	7.07098e-32	3.54497e-241	0.000113639	3.40514e-31	0.000168968
Intratumoral CD133-positive cell	0.319284	0.00628863	0.116023	0.239822	0.187816	0.203195	0.00442081	0.98972	0.3119	0.778474	0.61625	0.838751	0.000183058	3.19794e-79	0.724246	0.375823	0.512014	3.82749e-05	0.548318	1.18237e-07	0.509498	0.638877	0.851778	4.37708e-08	1.82238e-15	0.683701	0.646143	0.671983	0.337855	0.0882272	0.379422	0.696077	0.818753	0.387293	0.689051	0.596538	0.112377	0.212901	2.25087e-17	0	1	1	1	1.37041e-15	1	9.14238e-22	1	1	1
Intratumoral CD163+ Macrophage without expressing PD-L1	0.00198355	0.529193	0.251845	0.170979	0.00544908	0.539371	0.32591	0.182231	0.00116602	0.0148807	0.0223083	4.46789e-43	1.08539e-05	0.170817	5.08206e-45	0.00081261	0.115472	1.43091e-05	8.6151e-18	0.81505	0.069695	4.51163e-20	0.491305	0.892369	0.570338	0.00934376	0.00110046	0.0175938	0.406127	0.7129	0.184931	0.0126997	0.134942	0.531239	0.00104895	0.0228647	4.77022e-05	0	0.00010541	0.216422	0	1.98654e-19	1	0.208299	1.3044e-25	1	0.335268	1.48685e-26	1
Intratumoral CD163+ Macrophage expressing PD-L1	0.0337034	0.232626	0.270031	0.346619	0.0114024	0.360177	0.268977	0.274962	0.0249617	8.8175e-06	2.18933e-16	2.41176e-09	0.0123734	0.228467	7.01649e-06	1.20232e-27	2.33468e-08	0.228331	1.91493e-07	0.87921	1.4092e-16	0.00144497	0.128912	0.693917	0.690891	4.31096e-06	0.0160659	0.0335739	0.554308	0.415659	0.406121	0.237764	0.0862276	0.651136	0.0126255	2.42331e-05	4.14024e-59	5.17745e-45	0.000741217	0.503552	1.64858e-22	0	2.08182e-15	1	1.59167e-13	1	5.18939e-27	5.16714e-08	0.787806
Intratumoral CD68+ Macrophage expressing PD-L1	0.132658	0.00311703	0.916311	0.3479	0.239798	0.115709	0.00277169	0.410703	0.111017	2.60268e-17	1.14302e-14	2.37094e-07	2.64145e-07	0.253229	0.000375987	6.91583e-31	2.03971e-26	0.00264282	8.55415e-13	0.0489579	2.83174e-33	2.50923e-05	1.45145e-07	0.226439	0.629927	3.44307e-18	0.0787296	0.00294699	0.854915	0.694502	0.847609	0.126272	0.00363315	0.599447	0.0670402	4.86324e-19	2.29037e-29	0.000154258	1.15764e-10	0.342751	0.0161812	1.74943e-18	0	0.20096	9.60612e-16	0.257479	4.25196e-118	5.90942e-05	5.60173e-138
Intratumoral CD68+ Macrophage without expressing PD-L1	0.731122	0.492872	0.492531	0.210652	0.575652	0.808715	0.352088	0.0827629	0.63976	0.677368	0.67366	0.0213153	1.98667e-48	1.47499e-09	0.0195487	0.510646	0.276959	4.60787e-54	2.36223e-06	1.27344e-56	0.337791	4.52379e-07	0.23257	1.1123e-58	0.000143813	0.805921	0.0884341	0.647511	0.637539	0.431832	0.865675	0.874518	0.602656	0.714367	0.0782601	0.935707	0.257929	0.000136205	0	1.14967e-18	0.000223018	0.0166869	0.000214472	0	2.83831e-27	4.98555e-251	1	4.26329e-29	1
Intratumoral M2 Macrophage	0.00267658	0.934852	0.53307	0.190999	0.35189	0.500017	0.737045	0.231208	0.00168097	0.00375873	0.0243196	9.70197e-17	1.52788e-18	0.130115	5.98246e-15	1.64127e-08	3.8034e-05	1.42682e-16	3.26597e-40	0.00241681	1.19661e-08	1.17448e-38	0.126696	0.00397765	0.477025	0.00344575	0.000279246	0.153211	0.267682	0.54381	0.0837343	0.0677822	0.44814	0.387913	0.00028002	0.0117797	3.81875e-07	4.55271e-32	5.68406e-35	0.393002	1.07094e-28	1.35808e-16	8.04533e-19	2.31321e-30	0	1	8.77415e-32	0	1
Intratumoral M1 Macrophage	0.559888	0.23148	0.260453	0.336947	0.41952	0.760198	0.116746	0.124044	0.625252	0.736458	0.7155	0.856362	4.41874e-38	2.84391e-13	0.864559	0.917368	0.439757	1.28154e-42	0.318308	2.63966e-63	0.793895	0.293099	0.160251	2.09514e-65	7.24769e-06	0.869838	0.550686	0.502989	0.792185	0.477795	0.554265	0.717688	0.615166	0.480962	0.509562	0.959526	0.526416	0.900281	2.70196e-244	7.55568e-25	0.969255	0.626048	0.000277456	3.79707e-254	0.00113995	0	1	0.822854	0.00173507
Intratumoral M2 Macrophage expressing PD-L1	0.0391611	0.0051933	0.451673	0.451374	0.478863	0.0554256	0.00751901	0.409762	0.0305238	1.29891e-14	2.03841e-15	2.20011e-12	1.77704e-07	0.344587	3.01316e-06	8.03259e-70	1.36585e-31	0.00837786	2.45176e-24	0.781503	1.81927e-74	4.65968e-09	0.00267198	0.855787	0.712959	2.79985e-15	0.0797912	0.00179423	0.76213	0.811772	0.874394	0.127941	0.00403952	0.661743	0.0687497	1.50938e-16	2.85523e-30	1.14863e-07	1.07511e-07	0.488652	0.000365614	4.23969e-30	3.28084e-121	0.00227507	7.05885e-35	0.266284	0	1.11316e-11	6.22453e-11
Intratumoral M2 Macrophage without expressing PD-L1	0.00476909	0.498943	0.604433	0.20775	0.389835	0.742971	0.354248	0.258897	0.00316133	0.118838	0.414507	6.77681e-14	4.65418e-17	0.148671	8.64316e-14	0.00502056	0.0329352	4.08609e-17	2.51867e-33	0.00116412	0.00555968	2.52133e-37	0.292759	0.0014995	0.487178	0.120761	0.000328714	0.36537	0.249781	0.478825	0.0652698	0.0953004	0.818773	0.304648	0.000347825	0.292893	0.00134466	3.4851e-31	2.74386e-34	0.433564	1.21574e-29	4.65508e-11	5.54354e-08	3.45486e-32	0	0.00092873	9.6545e-15	0	1
Intratumoral M1 Macrophage expressing PD-L1	0.69792	0.0529396	0.385276	0.444757	0.251833	0.514644	0.03599	0.584623	0.663265	3.00107e-09	4.4177e-06	0.106024	0.00130896	0.359378	0.215654	0.00628544	1.67669e-08	0.0223111	0.0517403	0.00443262	0.00280353	0.226108	8.88691e-08	0.0363549	0.727841	1.21287e-09	0.260948	0.0817381	0.84195	0.723744	0.624651	0.330092	0.0681972	0.667541	0.239385	9.11414e-10	1.55474e-11	0.28517	1.60769e-07	0.392143	0.613159	0.000887169	4.30902e-141	0.00194681	0.0045852	1.7128e-06	5.44578e-14	0.124635	0
Intratumoral M1 Macrophage without expressing PD-L1	0.685467	0.209092	0.273116	0.263787	0.389393	0.810459	0.105702	0.145472	0.755166	0.961183	0.478393	0.946662	7.54505e-43	1.36247e-15	0.900811	0.781173	0.637517	6.53935e-49	0.288815	1.71062e-72	0.961337	0.232285	0.307352	6.36723e-76	9.87007e-07	0.797162	0.571436	0.468081	0.753108	0.467294	0.569029	0.741457	0.606585	0.579119	0.537363	0.616532	0.858497	0.730969	1.12914e-190	2.24757e-29	0.753666	0.755704	0.0264466	2.32105e-203	0.000784598	3.75348e-299	0.601711	0.00038306	0.00186142
Intratumoral CD8+ T cell expressing CD133	0.000219602	0.000201359	0.754166	0.0279856	0.0653385	3.40992e-06	0.00519214	0.00567444	0.000357839	0.0012802	0.983552	0.367903	0.890952	0.000758928	0.337729	0.954626	0.846725	0.938534	0.646384	0.918639	0.904696	0.646162	0.817523	0.883877	5.55858e-38	0.00534832	0.96137	0.861458	0.906278	0.720346	0.717147	0.96599	0.588792	0.727561	0.983208	7.95551e-06	0.719515	0.63397	0.624155	8.55951e-13	0.685584	0.550298	0.768177	0.587998	0.492654	0.399758	0.745151	0.499079	0.857798
Intratumoral CD8+ T cell without expressing CD133	1.26198e-05	0.000981122	0.318575	0.279996	0.000874848	0.000273889	0.0080835	0.492188	8.62465e-06	3.17835e-124	3.79656e-10	3.86756e-06	0.0330354	0.440673	0.00042576	5.66803e-16	2.41131e-13	0.706539	2.53628e-05	0.989046	4.18368e-16	0.0340499	2.04641e-07	0.415165	0.027618	5.09229e-130	0.000306669	4.01468e-06	0.0677279	0.263681	0.192647	0.00100311	2.12092e-05	0.867324	0.000248443	5.89542e-261	8.23985e-14	0.00513897	0.246153	0.701125	0.0243812	6.12486e-05	2.58092e-17	0.884024	0.01589	0.77164	2.98209e-15	0.314621	7.44194e-09
[truncated: 3 more columns]
