# Supplementary material for: Profiling Tumor Immune Microenvironment of Non-Small Cell Lung Cancer Using Multiplex Immunofluorescence
Source: Front Immunol. 2021 Nov 4;12:750046. doi: 10.3389/fimmu.2021.750046 (PMC8600321; doi:10.3389/fimmu.2021.750046)
Supplement: Supplementary file 10 [file Table_5.xlsx]

## Sheet: Supplementary Table S5
Supplementary Table S5. Univariate and multivariate Cox regression analysis for clusters of paitents with non-small cell lung cancer.
Variables	Univariate analysis		Multivariate analysis
	HR (95%CI)	P value	HR (95%CI)	P value
Age	1.02 (1.00, 1.03)	0.015	1.01 (1.00, 1.03)	0.099
Sex
Male	Ref.		Ref.
Female	0.71 (0.54, 0.93)	0.012	0.76 (0.57, 1.03)	0.075
Tstage
T1	Ref.		Ref.
T2	1.01 (0.73, 1.40)	0.96	0.73 (0.52, 1.04)	0.082
T3	1.68 (1.15, 2.44)	0.007	1.32 (0.88, 1.98)	0.177
T4	3.07 (2.02, 4.67)	<0.001	2.29 (1.47, 3.55)	<0.001
Nstage
N0	Ref.		Ref.
N1	2.70 (1.87, 3.91)	<0.001	2.40 (1.60, 3.60)	<0.001
N2	3.18 (2.34, 4.32)	<0.001	2.81 (2.01, 3.92)	<0.001
Vascular tumor emboli
No	Ref.		Ref.
Yes	2.15 (1.63, 2.84)	<0.001	1.67 (1.22, 2.28)	0.001
Resected lymph nodes	0.99 (0.98, 1.01)	0.366	0.98 (0.96, 0.99)	0.001
Cluster
1	Ref.		Ref.
2	1.15 (0.81, 1.64)	0.426	1.15 (0.79, 1.66)	0.471
3	1.50 (1.07, 2.11)	0.019	1.51 (1.05, 2.17)	0.026
