# Supplementary material for: Profiling Tumor Immune Microenvironment of Non-Small Cell Lung Cancer Using Multiplex Immunofluorescence
Source: Front Immunol. 2021 Nov 4;12:750046. doi: 10.3389/fimmu.2021.750046 (PMC8600321; doi:10.3389/fimmu.2021.750046)
Supplement: Supplementary file 11 [file Table_6.xlsx]

## Sheet: Supplementary Table S6
Supplementary Table S6. The prognostic effects of number of immune cells evaluated by multivariable Cox regression analysis.
Intratumoral cell number	Hazard ratio	95% Confidence intervals		P-value		Intrastromal cell number	Hazard ratio	95% Confidence intervals		P-value
		Lower limit	Upper limit					Lower limit	Upper limit
CD4-positive T cell	0.999814	0.999562	1.00007	0.147052		CD4-positive T cell	0.999629	0.999322	0.999935	0.0175543
CD4+ T cell	0.999549	0.999029	1.00007	0.0884935		CD4+ T cell	0.99912	0.998455	0.999786	0.00963366
CD4++ T cell	0.999187	0.998051	1.00032	0.161253		CD4++ T cell	0.997964	0.996481	0.999449	0.00722909
CD4+++ T cell	0.999722	0.999026	1.00042	0.434894		CD4+++ T cell	0.999384	0.998617	1.00015	0.115756
CD38-positive T cell	0.999966	0.999841	1.00009	0.599921		CD38-positive T cell	0.999905	0.999763	1.00005	0.191031
CD38+ T cell	0.999923	0.999686	1.00016	0.523881		CD38+ T cell	0.999813	0.999523	1.0001	0.207271
CD38++ T cell	0.999953	0.999396	1.00051	0.869176		CD38++ T cell	0.999546	0.998899	1.00019	0.169358
CD38+++ T cell	0.999907	0.999519	1.0003	0.639144		CD38+++ T cell	0.999786	0.99939	1.00018	0.290136
Neutrophil	0.999956	0.999827	1.00009	0.504158		Neutrophil	0.999948	0.999774	1.00012	0.562296
CD66B+ Neutrophil	0.99994	0.999713	1.00017	0.603027		CD66B+ Neutrophil	0.999855	0.999526	1.00018	0.388602
CD66B++ Neutrophil	0.999812	0.999258	1.00037	0.506545		CD66B++ Neutrophil	0.99936	0.998433	1.00029	0.176729
CD66B+++ Neutrophil	0.999814	0.999317	1.00031	0.465124		CD66B+++ Neutrophil	1.0001	0.999604	1.0006	0.687663
FOXP3-positive Cell	1.0001	0.999703	1.00049	0.626695		FOXP3-positive Cell	1.0001	0.999618	1.00058	0.687136
FOXP3+ Cell	1.0001	0.999594	1.0006	0.708257		FOXP3+ Cell	1.00021	0.999631	1.0008	0.470893
FOXP3++ Cell	1.00141	0.999093	1.00374	0.232778		FOXP3++ Cell	0.999607	0.995689	1.00354	0.844325
FOXP3+++ Cell	0.998676	0.994503	1.00287	0.535175		FOXP3+++ Cell	0.99795	0.993146	1.00278	0.40459
CD20-positive B cell	1	0.9999	1.0001	0.978534		CD20-positive B cell	0.999857	0.999622	1.00009	0.230918
CD20+ B cell	1.00004	0.999788	1.00029	0.75029		CD20+ B cell	0.999686	0.999176	1.0002	0.228415
CD20++ B cell	0.999946	0.999459	1.00043	0.828623		CD20++ B cell	0.999213	0.998052	1.00037	0.184203
CD20+++ B cell	0.999988	0.999768	1.00021	0.916031		CD20+++ B cell	0.999808	0.999308	1.00031	0.452455
CD4+ CD38+ T cell	0.999859	0.999224	1.00049	0.663349		CD4+ CD38+ T cell	0.997982	0.996537	0.999428	0.00624401
CD4- CD38+ T cell	0.999962	0.999816	1.00011	0.612839		CD4- CD38+ T cell	0.999928	0.999779	1.00008	0.345652
CD4+ Foxp3+ regulatory T cell	0.999027	0.996623	1.00144	0.428373		CD4+ Foxp3+ regulatory T cell	0.991483	0.986006	0.99699	0.00247467
CD4+ FOXP3- T cell	0.999803	0.999539	1.00007	0.141267		CD4+ FOXP3- T cell	0.99964	0.999326	0.999954	0.0244412
CD8-positive T cell	0.999074	0.998393	0.999756	0.00779363		CD8-positive T cell	0.99923	0.998734	0.999726	0.00234019
CD8+ T cell	0.998199	0.997053	0.999347	0.00210679		CD8+ T cell	0.998572	0.997757	0.999388	0.000606788
CD8++ T cell	0.996146	0.992993	0.99931	0.0170103		CD8++ T cell	0.996621	0.994244	0.999004	0.00547556
CD8+++ T cell	0.997947	0.995422	1.00048	0.112034		CD8+++ T cell	0.997668	0.995567	0.999774	0.0300225
PD-L1-positive Cell	0.999699	0.999388	1.00001	0.0584125		PD-L1-positive Cell	0.99959	0.999245	0.999936	0.020252
PD-L1+ Cell	0.999486	0.99896	1.00001	0.0555619		PD-L1+ Cell	0.99903	0.998342	0.999719	0.00581939
PD-L1++ Cell	0.998436	0.996753	1.00012	0.0690403		PD-L1++ Cell	0.997781	0.995874	0.999691	0.0228407
PD-L1+++ Cell	0.999328	0.998364	1.00029	0.172509		PD-L1+++ Cell	0.999595	0.998916	1.00027	0.241553
CD163-positive Macrophage	1.00009	0.999845	1.00033	0.4827		CD163-positive Macrophage	1.00008	0.999886	1.00027	0.421317
CD163+ Macrophage	1.00015	0.99981	1.00049	0.388124		CD163+ Macrophage	1.00004	0.999751	1.00033	0.781317
CD163++ Macrophage	1.00023	0.998986	1.00147	0.719832		CD163++ Macrophage	1.00053	0.999644	1.00141	0.241956
CD163+++ Macrophage	1.00016	0.99859	1.00174	0.838134		CD163+++ Macrophage	1.00109	1.00008	1.00209	0.0336545
CD68-positive Macrophage	1.00023	1.00005	1.00041	0.0134252		CD68-positive Macrophage	0.999947	0.999559	1.00033	0.787216
CD68+ Macrophage	1.00046	1.00013	1.0008	0.00600406		CD68+ Macrophage	0.999779	0.999131	1.00043	0.503267
CD68++ Macrophage	1.00087	1.00019	1.00155	0.0125679		CD68++ Macrophage	1.00018	0.998367	1.002	0.843394
CD68+++ Macrophage	1.00058	0.999864	1.0013	0.112502		CD68+++ Macrophage	0.999782	0.99813	1.00144	0.796158
CD133-positive Cell	1	0.999931	1.00007	0.993232		CD133-positive Cell	0.999916	0.999702	1.00013	0.444976
CD133+ Cell	0.99999	0.99981	1.00017	0.916392		CD133+ Cell	0.999843	0.999501	1.00019	0.370744
CD133++ Cell	1.00007	0.999842	1.00029	0.565999		CD133++ Cell	0.99983	0.998929	1.00073	0.711262
CD133+++ Cell	0.999986	0.999858	1.00011	0.826918		CD133+++ Cell	0.999864	0.999187	1.00054	0.694411
CD163+ Macrophage without expressing PD-L1	1.0001	0.999858	1.00035	0.405911		CD163+ Macrophage without expressing PD-L1	1.0001	0.999904	1.0003	0.314645
CD163+ Macrophage expressing PD-L1	0.999503	0.997876	1.00113	0.549849		CD163+ Macrophage expressing PD-L1	0.998819	0.99689	1.00075	0.231085
CD68+ Macrophage without expressing PD-L1	0.997913	0.993984	1.00186	0.299398		CD68+ Macrophage without expressing PD-L1	0.997408	0.994064	1.00076	0.129861
CD68+ Macrophage expressing PD-L1	1.00024	1.00006	1.00042	0.00903391		CD68+ Macrophage expressing PD-L1	1.00006	0.999651	1.00046	0.788245
M2 Macrophage	1.00038	0.999361	1.0014	0.466272		M2 Macrophage	1.0004	0.999445	1.00135	0.415002
M1 Macrophage	1.00025	1.00006	1.00044	0.010245		M1 Macrophage	0.999905	0.999433	1.00038	0.693782
M2 Macrophage expressing PD-L1	1.0009	0.994319	1.00752	0.790088		M2 Macrophage expressing PD-L1	0.997077	0.990815	1.00338	0.362415
M2 Macrophage without expressing PD-L1	1.00042	0.999384	1.00145	0.428834		M2 Macrophage without expressing PD-L1	1.00063	0.999604	1.00165	0.229852
M1 Macrophage expressing PD-L1	0.997107	0.99199	1.00225	0.26977		M1 Macrophage expressing PD-L1	0.996266	0.991252	1.00131	0.146255
M1 Macrophage without expressing PD-L1	1.00026	1.00007	1.00045	0.00697062		M1 Macrophage without expressing PD-L1	0.999961	0.999459	1.00046	0.879996
CD8+ T cell expressing CD133	0.992048	0.983259	1.00092	0.0787026		CD8+ T cell expressing CD133	0.997423	0.988911	1.00601	0.555163
CD8+ T cell without expressing CD133	0.999148	0.998453	0.999845	0.0165533		CD8+ T cell without expressing CD133	0.999217	0.998712	0.999722	0.00236926
