# Supplementary material for: Profiling Tumor Immune Microenvironment of Non-Small Cell Lung Cancer Using Multiplex Immunofluorescence
Source: Front Immunol. 2021 Nov 4;12:750046. doi: 10.3389/fimmu.2021.750046 (PMC8600321; doi:10.3389/fimmu.2021.750046)
Supplement: Supplementary file 12 [file Table_7.xlsx]

## Sheet: Supplementary Table S7
Supplementary Table S7. The prognostic effects of cell density of immune cells evaluated by multivariable Cox regression analysis.
Intratumoral cell density	Hazard ratio	95% Confidence intervals		P-value		Stromal cell density	Hazard ratio	95% Confidence intervals		P-value
		Lower limit	Upper limit					Lower limit	Upper limit
CD4-positive T cell	0.99999	0.999951	1.00003	0.623486		CD4-positive T cell	0.999961	0.99993	0.999992	0.0137743
CD4+ T cell	0.999968	0.999884	1.00005	0.463272		CD4+ T cell	0.999903	0.999829	0.999976	0.00968991
CD4++ T cell	0.999957	0.99978	1.00013	0.631786		CD4++ T cell	0.999778	0.999622	0.999934	0.00523535
CD4+++ T cell	0.999998	0.999894	1.0001	0.967198		CD4+++ T cell	0.999932	0.999861	1	0.0624585
CD38-positive T cell	1	0.999976	1.00002	0.971065		CD38-positive T cell	0.999993	0.999977	1.00001	0.384703
CD38+ T cell	1	0.999959	1.00004	0.942638		CD38+ T cell	0.999965	0.999925	1.00001	0.0874194
CD38++ T cell	1.00001	0.999905	1.00012	0.797073		CD38++ T cell	0.999946	0.999862	1.00003	0.201069
CD38+++ T cell	0.999985	0.999911	1.00006	0.70288		CD38+++ T cell	1	0.999976	1.00003	0.850788
Neutrophil	0.999998	0.999977	1.00002	0.821373		Neutrophil	0.99998	0.999952	1.00001	0.161722
CD66B+ Neutrophil	1	0.999958	1.00004	0.991542		CD66B+ Neutrophil	0.99998	0.999929	1.00003	0.432101
CD66B++ Neutrophil	0.999978	0.999889	1.00007	0.62432		CD66B++ Neutrophil	0.999944	0.999813	1.00008	0.401752
CD66B+++ Neutrophil	0.999991	0.999925	1.00006	0.792678		CD66B+++ Neutrophil	0.999996	0.999912	1.00008	0.932322
FOXP3-positive Cell	1.00003	0.999959	1.0001	0.407696		FOXP3-positive Cell	0.999986	0.999901	1.00007	0.752976
FOXP3+ Cell	1.00003	0.999938	1.00011	0.565139		FOXP3+ Cell	0.999994	0.999891	1.0001	0.913233
FOXP3++ Cell	1.00044	1.00005	1.00083	0.0258837		FOXP3++ Cell	0.999809	0.999185	1.00043	0.548775
FOXP3+++ Cell	1.00019	0.99961	1.00077	0.52267		FOXP3+++ Cell	0.999668	0.999002	1.00034	0.329436
CD20-positive B cell	1	0.999982	1.00002	0.83735		CD20-positive B cell	0.999993	0.999973	1.00001	0.48553
CD20+ B cell	1.00002	0.999968	1.00007	0.459978		CD20+ B cell	0.999977	0.999922	1.00003	0.414474
CD20++ B cell	0.999995	0.999898	1.00009	0.917286		CD20++ B cell	0.999962	0.999866	1.00006	0.432593
CD20+++ B cell	0.999999	0.999957	1.00004	0.944557		CD20+++ B cell	0.999992	0.999957	1.00003	0.668574
CD4+ CD38+ T cell	0.999996	0.999903	1.00009	0.940894		CD4+ CD38+ T cell	0.999917	0.999819	1.00001	0.0922606
CD4- CD38+ T cell	1	0.999971	1.00003	0.983645		CD4- CD38+ T cell	0.999995	0.999978	1.00001	0.585587
CD4+ Foxp3+ regulatory T cell	0.999943	0.999526	1.00036	0.788143		CD4+ Foxp3+ regulatory T cell	0.999492	0.999035	0.99995	0.0296075
CD4+ FOXP3- T cell	0.99999	0.999949	1.00003	0.628021		CD4+ FOXP3- T cell	0.999961	0.999928	0.999993	0.0162171
CD8-positive T cell	0.999868	0.999781	0.999955	0.00291287		CD8-positive T cell	0.999885	0.999806	0.999964	0.00428363
CD8+ T cell	0.999773	0.999627	0.999918	0.00219052		CD8+ T cell	0.99977	0.999635	0.999904	0.000772824
CD8++ T cell	0.999469	0.999076	0.999863	0.00819265		CD8++ T cell	0.999593	0.999283	0.999903	0.0100178
CD8+++ T cell	0.999847	0.999622	1.00007	0.18148		CD8+++ T cell	0.999729	0.999431	1.00003	0.0744306
PD-L1-positive Cell	0.999964	0.999922	1	0.0816931		PD-L1-positive Cell	0.999942	0.99989	0.999995	0.0324224
PD-L1+ Cell	0.999934	0.999866	1	0.0538034		PD-L1+ Cell	0.999863	0.999758	0.999969	0.0110243
PD-L1++ Cell	0.999817	0.999599	1.00003	0.0983842		PD-L1++ Cell	0.999693	0.999396	0.99999	0.0425041
PD-L1+++ Cell	0.999944	0.999817	1.00007	0.392311		PD-L1+++ Cell	0.99995	0.999852	1.00005	0.319422
CD163-positive Macrophage	1.00001	0.999985	1.00004	0.363969		CD163-positive Macrophage	1.00002	0.999989	1.00006	0.185837
CD163+ Macrophage	1.00002	0.999977	1.00007	0.314009		CD163+ Macrophage	1.00002	0.99997	1.00007	0.424179
CD163++ Macrophage	1.00004	0.999914	1.00016	0.543664		CD163++ Macrophage	1.00012	0.999968	1.00026	0.124375
CD163+++ Macrophage	1.00003	0.999922	1.00014	0.573314		CD163+++ Macrophage	1.00016	1	1.00032	0.044078
CD68-positive Macrophage	1.00003	1	1.00006	0.0422621		CD68-positive Macrophage	1.00002	0.999963	1.00009	0.43054
CD68+ Macrophage	1.00007	1.00001	1.00013	0.0243991		CD68+ Macrophage	1.00003	0.999936	1.00013	0.501605
CD68++ Macrophage	1.00011	0.999985	1.00024	0.0831652		CD68++ Macrophage	1.00017	0.999869	1.00046	0.271431
CD68+++ Macrophage	1.00007	0.999955	1.00019	0.224498		CD68+++ Macrophage	1.00008	0.999816	1.00035	0.538318
CD133-positive Cell	0.999999	0.999985	1.00001	0.842191		CD133-positive Cell	1	0.999974	1.00003	0.956979
CD133+ Cell	0.999997	0.999966	1.00003	0.870693		CD133+ Cell	1	0.999953	1.00005	0.980332
CD133++ Cell	1.00001	0.999962	1.00007	0.601525		CD133++ Cell	1.00002	0.999909	1.00013	0.742885
CD133+++ Cell	0.999996	0.999972	1.00002	0.738116		CD133+++ Cell	0.999994	0.999918	1.00007	0.870054
CD163+ Macrophage without expressing PD-L1	1.00001	0.999985	1.00004	0.331138		CD163+ Macrophage without expressing PD-L1	1.00003	0.999992	1.00006	0.1335
CD163+ Macrophage expressing PD-L1	0.99997	0.99974	1.0002	0.796218		CD163+ Macrophage expressing PD-L1	0.999878	0.99959	1.00017	0.405587
CD68+ Macrophage without expressing PD-L1	0.99998	0.999601	1.00036	0.916048		CD68+ Macrophage without expressing PD-L1	0.9996	0.999006	1.00019	0.186205
CD68+ Macrophage expressing PD-L1	1.00003	1	1.00007	0.0344127		CD68+ Macrophage expressing PD-L1	1.00004	0.999973	1.0001	0.253805
M2 Macrophage	1.00009	0.999972	1.0002	0.136194		M2 Macrophage	1.00009	0.999952	1.00024	0.191844
M1 Macrophage	1.00003	0.999998	1.00007	0.0671228		M1 Macrophage	1.00001	0.999937	1.00009	0.728268
M2 Macrophage expressing PD-L1	1.00029	0.99956	1.00101	0.440541		M2 Macrophage expressing PD-L1	0.999743	0.998884	1.0006	0.558233
M2 Macrophage without expressing PD-L1	1.00009	0.999968	1.00021	0.148879		M2 Macrophage without expressing PD-L1	1.00013	0.999973	1.00028	0.106854
M1 Macrophage expressing PD-L1	0.999859	0.99931	1.00041	0.614885		M1 Macrophage expressing PD-L1	0.999184	0.998134	1.00023	0.127963
M1 Macrophage without expressing PD-L1	1.00004	1	1.00007	0.0515835		M1 Macrophage without expressing PD-L1	1.00003	0.999947	1.0001	0.524656
CD8+ T cell expressing CD133	0.998718	0.997535	0.999903	0.0339276		CD8+ T cell expressing CD133	0.999597	0.998448	1.00075	0.492763
CD8+ T cell without expressing CD133	0.99988	0.999793	0.999966	0.00643025		CD8+ T cell without expressing CD133	0.999883	0.999802	0.999963	0.00427909
